# Supplementary material for: A 20-Gene Set Predictive of Progression to Severe Dengue
Source: Cell Rep. 2019 Jan 29;26(5):1104–1111.e4. doi: 10.1016/j.celrep.2019.01.033 (PMC6352713; doi:10.1016/j.celrep.2019.01.033)
Supplement: Table S5. Colombia Cohort: Demographic and Clinical Characteristics of the Study Population, Related to Figure 2 [file mmc2.xlsx]

## Sheet: Sheet1
Patient Num.	Age (years)	Gender	Days to Presentation	Admission Diagnosis	Discharge Diagnosis	Discharge Diagnosis (WHO 1997)	NS1 Ag	IgM (Duo)	IgG (Duo)	IgM (gold)	IgG (gold)	IgG Avidity (High > 0.6)	Viral Load (copies/mL)	Dengue Exposure	Serotype	Plt Nadir x10^3/µL	Hct Peak (%)	Severe Organ Damage	Lowest MAP (mmHg)	Vasoactive Support	Shock	Shock Criteria 0=None,1=Weak Pulse, 2=Cold/Clammy Skin, 3=Restlessness, 4=Hypotension (<65mmHg)	Mechanical Ventilation	Hemorrhagic Manifestations	Transfusion	Pulmonary Edema	Level of Care	Days From Fever Onset to ICU	Comorbidities, Co-infections, Pregnacy	Dengue Severity Score
1-001	65	F	2	D+WS	SD	DSS	-	+	+	+	+	0.99	.	Secondary	.	18	36.9	+	56	+	+	1,2,3,4	+	-	+	+	ICU	5	UTI*	5.72
1-002	16	F	3	D+WS	SD	DSS	+	-	+	+	+	0.9	5.57 E4	Secondary	3	7	38.7	+	50.6	+	+	1,2,4	+	+	+	+	ICU	4	Pregnant: 32.6 weeks	8.94
1-003	63	M	2	D	D	DF	-	+	+	+	+	0.8	.	Secondary	.	287	40.2	-	68.3	-	-	-	-	-	-	-	Ad	.	CML, Immunosuppressants	3.85
1-004	8	M	5	D+WS	D+WS	DF	-	-	+	+	+	0.86	.	Secondary	4	47	40.7	-	62.3	-	-	-	-	-	-	+	Ad	.		2.7
1-007	9	M	4	D+WS	D+WS	DF	+	+	-	+	+	0.55	.	Primary	3	138	43.9	-	73.6	-	-	-	-	-	-	-	Ad	.		2.46
1-008	24	F	5	D	D	DF	+	+	-	-	-	-0.006	8.34 E3	Primary	4	216	39.4	-	76.3	-	-	-	-	-	-	-	No Ad	.		3.2
1-010	17	F	4	D+WS	SD	DSS	+	-	-	+	+	0.43	6.47 E5	Primary	3	54	35.7	+	44.3	-	+	1,4	-	-	-	-	ICU	4		3.9
1-013	31	F	4	D+WS	SD	DSS	+	+	+	+	+	0.98	8.94 E3	Secondary	4	40	41.9	+	62.6	-	+	4	-	+	-	-	ICU	.	Post-partum: day 4	5.65
1-014	25	F	4	D+WS	D+WS	DHF	-	+	+	+	+	1.08	4.63 E4	Secondary	2+4	10	40.6	-	71	-	-	-	-	+	-	-	ICU	5		7.08
1-016	9	F	4	D+WS	D+WS	DF	+	+	+	+	+	1.03	.	Secondary	4	52	45.1	-	75.6	-	-	-	-	-	-	-	ICU	5		2.69
1-017	32	F	4	D+WS	SD	DF	-	+	+	+	+	0.97	.	Secondary	.	1	31	-	71.6	-	-	-	-	+	-	-	ICU	4		3.5
1-018	32	F	2	D+WS	D+WS	DF	-	+	-	-	+	0.8	.	Secondary	.	139	35	-	71.3	-	-	-	-	+	-	-	No Ad	.		3.84
1-019	13	F	0	D	D	DF	+	-	-	+	+	0.46	.	Primary	3	66	45	-	55	-	-	-	-	-	-	-	Ad	.		2.09
1-020	24	F	4	D	D	DF	+	+	-	+	+	0.47	1.28 E6	Primary	1	117	44.3	-	79	-	-	-	-	-	-	-	No Ad	.		2.28
1-021	31	F	0	D+WS	D+WS	DF	-	+	+	-	+	0.96	.	Secondary	.	205	36.1	-	55	-	-		-	-	-	-	Ad	.	Granulomatosis with polyangiitis, Immunosuppressants, Norcadia*	2.78
1-022	10	M	5	D+WS	D+WS	DHF	+	+	+	+	+	0.54	2.34 E5	Primary	3	84	33.3	-	57.3	-	-	-	-	+	-	-	Ad	.		6.37
1-023	43	M	8	D	D+WS	DF	+	+	+	-	+	0.88		Secondary	.	195	49.1	-	93.3	-	-	-	-	+	-	-	Ad	.		3.68
1-024	23	F	5	D	D+WS	DF	+	+	-	+	-	-0.006	5.04 E5	Primary	3	92	38.6	+	60.3	-	-	-	-	-	-	-	No Ad	.		2.24
1-025	30	M	3	D	D+WS	DF	+	+	+	-	-	0.99	2.11 E5	Primary	3	116	49.5	-	97.3	-	-	-	-	+	-	-	No Ad	.	Zika	3.35
1-026	23	F	2	D	SD	DF	+	-	-	-	+	0.89	8.68 E8	Secondary	3	134	36.8	+	63	-	+	4	-	+	-	+	ICU	5		3.44
1-027	25	F	0	D	D+WS	DF	-	+	+	+	+	1.08		Secondary	.	68	35.4	-	59.3	-	-	-	-	+	-	-	ICU	.	Post-partum: day 1	3.52
1-028	5	F	2	D+WS	D+WS	DF	+	-	-	+	+	0.27	1.29 E4	Primary	3	96	40.4	-	52.6	-	-	-	-	+	-	-	Ad	.		2.49
1-029	77	F	1	D+WS	SD	DSS	-	+	+	-	+	0.83	.	Secondary	.	166	40	-	44.6	-	+	2,4	-	-	-	-	ICU	0	Rheumatoid Arthritis, Pseudomonas*	6.67
1-030	10	M	3	D+WS	D+WS	DF	+	-	-	+	+	0.47	1.41 E5	Primary	3	74	41.7	-	64.3	-	-	-	-	-	-	-	Ad	.		1.46
1-031	7	F	2	D+WS	D+WS	DF	+	-	-	-	-	1.09	6.6 E3	Secondary	3	128	40.1	-	54.67	-	-	-	-	+	-	-	Ad	.		1.83
1-032	33	F	5	D	D	DF	-	-	+	+	+	0.02	.	Primary	.	176	38.7	-	66.6	-	-	-	-	-	-	-	No Ad	.		1.82
1-033	73	M	4	D	D	DF	-	+	-	-	+	0.8	.	Secondary	.	291	37.4	-	69.67	-	-	-	-	-	-	-	No Ad	.		2.1
1-034	48	M	5	D	D	DF	-	+	-	+	+	0.63	.	Secondary	.	218	41.7	-	85.3	-	-	-	-	-	-	-	No Ad	.		2.3
1-035	51	M	4	D	D	DF	-	+	+	+	+	0.79	.	Secondary	.	210	47.2	-	92.3	-	-	-	-	-	-	-	No Ad	.		0.85
1-036	26	F	2	D+WS	SD	DF	+	-	-	-	-	0	5.34 E7	Primary	3	88	48	+	78.6	-	-	-	-	-	-	-	No Ad	.		-
1-038	88	M	2	D+WS	D+WS	DF	-	+	+	+	+	1.29	.	Secondary	.	147	37.9	-	57	-	-	-	-	-	-	-	Ad	.	Diabetes Mellitus	-0.3
1-039	6	F	3	D+WS	D+WS	DF	-	+	-	-	-	1.07	.	Secondary	.	219	37	-	59.3	-	-	-	-	-	-	-	Ad	.	Hypogammaglobulinema, Parainfluenza*	1.31
1-040	23	F	3	D+WS	D+WS	DF	+	-	-	-	+	0.88	.	Secondary	.	149	45.4	-	72.3	-	-	-	-	-	-	-	Ad	.		1.06
1-041	6	F	3	D	D	DF	+	-	-	N/A	N/A	N/A	.	N/A	.	394	35.7	-	63.3	-	-	-	-	-	-	-	Ad	.	Chlamydia pneumonia*	1.49
